# Supplementary material for: Synthesis, Conformational Analysis and ctDNA Binding Studies of Flavonoid Analogues Possessing the 3,5-di-tert-butyl-4-hydroxyphenyl Moiety
Source: Antioxidants (Basel). 2022 Nov 17;11(11):2273. doi: 10.3390/antiox11112273 (PMC9687229; doi:10.3390/antiox11112273)
Supplement: Supplementary file 1 [file antioxidants-11-02273-s001.zip]

Archive with 1 entries (1 files):
- antioxidants-2012732-supplementary.pdf
